# Supplementary material for: Plasmid-Borne and Chromosomal ESBL/AmpC Genes in Escherichia coli and Klebsiella pneumoniae in Global Food Products
Source: Front Microbiol. 2021 Feb 3;12:592291. doi: 10.3389/fmicb.2021.592291 (PMC7886708; doi:10.3389/fmicb.2021.592291)
Supplement: Supplementary file 1 [file Data_Sheet_1.xlsx]

## Sheet: Table 1 Sampled food products
Supplementary material
Sampled food products
Adjacent samples highlighted in color represent samples originating from same batch numbers.
A = vegetable					B = fruit					C = meat					D = seafood
Sample ID	Product	Fresh/frozen	Country of origin	Store of purchase	Sample ID	Product	Fresh/frozen	Country of origin	Store of purchase	Sample ID	Product	Fresh/frozen	Country of origin	Store of purchase	Sample ID	Product	Fresh/frozen	Country of origin	Store of purchase
A1	Broccoli	Fresh	Spain	Store A	B1	Grape	Fresh	Brazil	Store A	C1	Dry-cured ham (Jamón serrano)	Dry-cured	Spain	Store A	D1	Shrimp (Pandalus borealis)	Frozen	Norway	Store A
A2	Napolitana salad mix (rucola, mizuna, spinach)	Fresh	Italy	Store B	B2	Cantaloupe	Fresh	Brazil	Store B	C2	Turkey cold cuts	Precooked	Brazil	Store B	D2	Squid rings	Frozen	Spain	Store B
A3	Sugar pea	Fresh	Kenya	Store B	B3	Pineapple (smoothie mix)	Frozen	Costa Rica	Store B	C3	Chicken cold cuts	Precooked	Brazil	Store B	D3	Blue mussel	Cooked, frozen	Unknown	Store B
A4	Champignon	Fresh	Lithuania	Store B	B4	Mango (smoothie mix)	Frozen	India	Store B	C4	Pork sirloin steak	Raw	Germany	Store B	D4	Scampi	Cooked, frozen	Vietnam	Store B
A5	Snack carrot, frozen	Frozen	Belgium	Store B	B5	Raspberry	Fresh	Morocco	Store B	C5	Chorizo cuts	Dry-cured	Spain	Store B	D5	Pangasius	Frozen	Vietnam	Store B
A6	Spinach	Frozen	France	Store B	B6	Highbush blueberry	Fresh	South Africa	Store B	C6	Bacon	Raw	Poland	Store B	D6	Coalfish	Frozen	Pacific Ocean	Store B
A7	Stir fry vegetable mix (carrot, zucchini, red pepper, asparagus bean, green onion)	Fresh	Unknown	Store B	B7	Watermelon cut in pieces	Fresh	Costa Rica	Store B	C7	Game meat	Raw, frozen	New Zealand	Store F	D7	Tuna steak	Frozen	Pacific Ocean	Store F
A8	Stir fry vegetable mix (cabbage, carrot, red onion, sugar pea)	Fresh	Unknown	Store B	B8	Pineapple cut in pieces	Fresh	Unknown	Store B	C8	Chicken , whole, skinned	Raw, frozen	France	Store F	D8	Grooved carpet shell (Ruditapes decussatus)	Frozen	Italy	Store F
A9	Stir fry vegetables (red pepper, carrot, red onion, pak choi, sugar pea)	Fresh	Unknown	Store B	B9	Cape gooseberry	Fresh	Colombia	Store B	C9	Lamb	Raw, frozen	New Zealand	Store F	D9	King prawn (Melicertus latisulcatus)	Frozen	Indian Ocean	Store F
A10	Stir fry vegetable mix (champignon, pak choi, carrot, red onion, fennel)	Fresh	Unknown	Store B	B10	Snack fruit mix (pineapple, European and North American cantaloupe)	Fresh	Unknown	Store B	C10	Turkey	Smoked	Brazil	Store F	D10	Rainbow trout caviar	Fresh	France	Store F
A11	Stir fry vegetable mix (carrot, red cabbage, Chinese cabbage, kale)	Fresh	Unknown	Store B	B11	Snack fruit mix (grape, apple)	Fresh	Unknown	Store B	C11	Black Forest ham (Schwarzwälder Schinken)	Dry-cured	European Union	Store F	D11	Whiteleg shrimp (Litopenaeus vannamei)	Cooked	Vietnam	Store F
A12	Stir fry vegetable mix (carrot, cabbage, red pepper, asparagus bean)	Fresh	Unknown	Store B	B12	Snack fruit mix (pineapple, European and North American cantaloupe, dark grape)	Fresh	Unknown	Store B	C12	Dry-cured ham (Jamón serrano, Jamón ibérico)	Dry-cured	Spain	Store F	D12	Shrimp (Pandalus borealis / Pandalus jordani)	Cooked	Pacific Ocean	Store F
A13	Vegetable mix (carrot, zucchini, red pepper)	Fresh	Unknown	Store B	B13	Snack fruit mix (pineapple, cantaloupe, grape)	Fresh	Unknown	Store B	C13	Dry-cured ham	Dry-cured	Unknown	Store F	D13	Surimi sticks	Cooked	Unknown	Store F
A14	Ginger (organic)	Fresh	China	Store B	B14	Watermelon, cut	Fresh	Brazil	Store B	C14	Duck, half	Precooked, frozen	Hungary	Store C	D14	Surimi pieces	Cooked	Unknown	Store F
A15	Asparagus	Fresh	Peru	Store B	B15	Honeydew melon, cut	Fresh	Brazil	Store B	C15	Beef, pieces	Raw	Germany	Store C	D15	King prawn rings	Cooked, frozen	Vietnam	Store C
A16	Lemon grass	Fresh	Thailand	Store B	B16	Plum (organic)	Fresh	Spain	Store B	C16	British bacon	Raw	The United Kingdom	Store C	D16	Codfish fillet	Fresh	Norway	Store C
A17	Green beans (haricot vert)	Fresh	Kenya	Store B	B17	Lime	Fresh	Mexico	Store B	C17	Black Forest ham (Schwarzwälder Schinken)	Dry-cured	Germany	Store G	D17	Cold smoked salmon (Salmo salar) cuts	Cold smoked	Norway	Store G
A18	Garlic	Fresh	China	Store B	B18	Date	Fresh	Iran	Store B	C18	Dry-cured ham (Jamón serrano)	Dry-cured	Spain	Store G	D18	Pink salmon (Oncorhynchus gorbuscha) fillet	Frozen	Pacific Ocean	Store G
A19	Sweet onion	Fresh	Peru	Store B	B19	Carambola	Fresh	Malaysia	Store F	C19	Dry-cured ham	Dry-cured	Italy	Store G	D19	Pink salmon (Oncorhynchus gorbuscha) fillet	Frozen	Pacific Ocean	Store G
A20	Sweet potato	Fresh	Egypt	Store B	B20	Dragon fruit	Fresh	Vietnam	Store F	C20	Turkey cold cuts	Precooked	Brazil	Store G	D20	Pike perch (Stizostedion lucioperca) fillet	Frozen	Estonia	Store G
A21	Zucchini	Fresh	Spain	Store B	B21	Grape	Fresh	Brazil	Store F	C21	Chicken cold cuts	Precooked	Brazil	Store G	D21	Surimi sticks	Frozen	Unknown	Store G
A22	Ginger	Fresh	China	Store B	B22	Kiwi	Fresh	New Zealand	Store F	C22	Turkey cold cuts	Precooked	Brazil	Store G	D22	Small cuttlefish	Frozen	Pacific Ocean	Store E
A23	Dill (organic)	Frozen	Germany	Store C	B23	Grapefruit	Fresh	Israel	Store F	C23	Chicken cold cuts	Precooked	Brazil	Store G	D23	Red tailed tinfoil barb	Frozen	Vietnam	Store E
A24	Brussels sprouts	Frozen	France	Store C	B24	Raspberry	Frozen	Germany	Store C	C24	Pork tenderloin	Raw	Denmark	Store G	D24	Wahoo steak	Frozen	Pacific Ocean	Store E
A25	Baby carrots	Frozen	Belgium	Store C	B25	Strawberry	Frozen	Germany	Store C	C25	Bacon	Raw	Belgium	Store G	D25	Japanese scad	Frozen	Pacific Ocean	Store E
A26	Corn	Frozen	Belgium	Store C	B26	Grape	Fresh	Spain	Store G	C26	Quails	Raw, frozen	Italy	Store E	D26	Bullet tuna (Auxis rochei)	Frozen	Pacific Ocean	Store E
A27	Champignon	Fresh	The Netherlands	Store C	B27	Grape	Fresh	Brazil	Store G	C27	Duck legs	Raw, frozen	Hungary	Store E	D27	Surimi sticks	Frozen	Unknown	Store B
A28	Rucola (organic)	Fresh	Italy	Store C	B28	Pineapple	Fresh	Costa Rica	Store C	C28	Pork tenderloin	Raw	Denmark	Store H	D28	Pangasius	Frozen	Vietnam	Store B
A29	Chili pepper mix	Fresh	Spain	Store C	B29	Grape	Fresh	Brazil	Store H	C29	Pork tenderloin	Raw	Denmark	Store H	D29	Pangasius	Frozen	Vietnam	Store B
A30	Plum tomato	Fresh	Spain	Store C	B30	Grape	Fresh	Brazil	Store H	C30	Pork tenderloin	Raw	Denmark	Store H	D30	Scallops	Frozen	Canada	Store B
A31	Broccoli (organic)	Fresh	Italy	Store C	B31	Grape	Fresh	Brazil	Store H	C31	Turkey ligament	Raw, frozen	Poland	Store E
A32	Celery	Fresh	Germany	Store C	B32	Grape	Fresh	Peru	Store H	C32	Turkey ligament	Raw, frozen	Poland	Store E
A33	Guichai flower	Fresh	Thailand	Store D	B33	Grape	Fresh	Peru	Store H	C33	Turkey ligament	Raw, frozen	Poland	Store E
A34	Young okra	Fresh	Thailand	Store D	B34	Grape	Fresh	Peru	Store H	C34	Duck legs	Raw, frozen	The Netherlands	Store E
A35	Red chili pepper	Fresh	Malaysia	Store D	B35	Grape	Fresh	Spain	Store H	C35	Duck legs	Raw, frozen	The Netherlands	Store E
A36	Lemongrass	Fresh	Thailand	Store D	B36	Grape	Fresh	Brazil	Store H	C36	Turkey meat, precut	Raw	Germany	Store B
A37	Lemongrass	Fresh	Thailand	Store D	B37	Grape	Fresh	Brazil	Store H	C37	Turkey meat, precut	Raw	Germany	Store B
A38	Lemongrass	Fresh	Thailand	Store D	B38	Grape	Fresh	Brazil	Store H	C38	Turkey meat, precut	Raw	Germany	Store B
A39	Turkish paprika	Fresh	Turkey	Store D	B39	Raspberry	Fresh	Portugal	Store H	C39	Turkey meat, precut	Raw	Germany	Store B
A40	Coriander	Fresh	Malaysia	Store D	B40	Raspberry	Fresh	Portugal	Store H	C40	Turkey meat, precut	Raw	Germany	Store B
A41	Coriander	Fresh	Malaysia	Store D	B41	Raspberry	Fresh	Portugal	Store H	C41	Turkey meat, precut	Raw	Germany	Store B
A42	Spinach	Fresh	Unknown	Store D	B42	Raspberry	Fresh	Portugal	Store H	C42	Turkey meat, precut	Raw	Germany	Store B
A43	Ronfun natural fungus	Fresh	Unknown	Store D	B43	Highbush blueberry (organic)	Fresh	Chile	Store H	C43	Turkey meat, precut	Raw	Germany	Store B
A44	Ronfun natural fungus	Fresh	Unknown	Store D	B44	Highbush blueberry (organic)	Fresh	Chile	Store H	C44	Turkey meat, precut	Raw	Germany	Store B
A45	Sweet basil	Fresh	Laos	Store E	B45	Highbush blueberry (organic)	Fresh	South Africa	Store H	C45	Turkey meat, precut	Raw	Germany	Store B
A46	Sweet basil	Fresh	Laos	Store E	B46	Highbush blueberry (organic)	Fresh	South Africa	Store H	C46	Turkey meat, precut	Raw	Germany	Store B
A47	Thai parsley	Fresh	Laos	Store E	B47	Highbush blueberry (organic)	Fresh	South Africa	Store H	C47	Turkey meat, precut	Raw	Germany	Store B
A48	Thai parsley	Fresh	Laos	Store E	B48	Highbush blueberry (organic)	Fresh	South Africa	Store H	C48	Turkey meat, precut	Raw	Germany	Store B
A49	Holy basil	Fresh	Laos	Store E	B49	Blackberry	Fresh	Mexico	Store H	C49	Pork sirloin steak	Raw	Germany	Store B
A50	Holy basil	Fresh	Laos	Store E	B50	Blackberry	Fresh	Mexico	Store H	C50	Pork sirloin steak	Raw	Germany	Store B
A51	Stir fry vegetable mix (carrot, cabbage, red pepper, asparagus bean)	Fresh	Unknown	Store B						C51	Broiler meat (chicken wings)	Raw	Lithuania	Store I
A52	Stir fry vegetable mix (carrot, cabbage, red pepper, asparagus bean)	Fresh	Unknown	Store B						C52 subsample	Broiler meat (chicken wings)	Raw	Lithuania	Store I
A53	Stir fry vegetable mix (carrot, zucchini, red pepper, asparagus bean, green onion)	Fresh	Unknown	Store B						C53 subsample	Broiler meat (chicken wings)	Raw	Lithuania	Store I
A54	Stir fry vegetable mix (carrot, zucchini, red pepper, asparagus bean, green onion)	Fresh	Unknown	Store B						C54 subsample	Broiler meat (chicken wings)	Raw	Lithuania	Store I
A55	Stir fry vegetable mix (cabbage, carrot, red onion, sugar pea)	Fresh	Unknown	Store B						C55 subsample	Broiler meat (chicken wings)	Raw	Lithuania	Store I
A56	Stir fry vegetable mix (cabbage, carrot, red onion, sugar pea)	Fresh	Unknown	Store B						C56	Broiler meat (chicken wings)	Raw	Lithuania	Store I
A57	Stir fry vegetable mix (carrot, red cabbage, Chinese cabbage, kale)	Fresh	Unknown	Store B						C57 subsample	Broiler meat (chicken wings)	Raw	Lithuania	Store I
A58	Stir fry vegetable mix (carrot, red cabbage, Chinese cabbage, kale)	Fresh	Unknown	Store B						C58 subsample	Broiler meat (chicken wings)	Raw	Lithuania	Store I
A59	Stir fry vegetables (red pepper, carrot, red onion, pak choi, sugar pea)	Fresh	Unknown	Store B						C59 subsample	Broiler meat (chicken wings)	Raw	Lithuania	Store I
A60	Stir fry vegetables (red pepper, carrot, red onion, pak choi, sugar pea)	Fresh	Unknown	Store B						C60 subsample	Broiler meat (chicken wings)	Raw	Lithuania	Store I
										C61	Broiler meat (chicken wings)	Raw	Lithuania	Store I
										C62 subsample	Broiler meat (chicken wings)	Raw	Lithuania	Store I
										C63 subsample	Broiler meat (chicken wings)	Raw	Lithuania	Store I
										C64 subsample	Broiler meat (chicken wings)	Raw	Lithuania	Store I
										C65 subsample	Broiler meat (chicken wings)	Raw	Lithuania	Store I
										C66	Broiler meat (chicken wings)	Raw	Lithuania	Store I
										C67 subsample	Broiler meat (chicken wings)	Raw	Lithuania	Store I
										C68 subsample	Broiler meat (chicken wings)	Raw	Lithuania	Store I
										C69 subsample	Broiler meat (chicken wings)	Raw	Lithuania	Store I
										C70 subsample	Broiler meat (chicken wings)	Raw	Lithuania	Store I
										C71	Broiler meat (chicken wings)	Raw	Lithuania	Store I
										C72 subsample	Broiler meat (chicken wings)	Raw	Lithuania	Store I
										C73 subsample	Broiler meat (chicken wings)	Raw	Lithuania	Store I
										C74 subsample	Broiler meat (chicken wings)	Raw	Lithuania	Store I
										C75 subsample	Broiler meat (chicken wings)	Raw	Lithuania	Store I
										C76	Broiler meat (chicken wings)	Raw	Lithuania	Store I
										C77 subsample	Broiler meat (chicken wings)	Raw	Lithuania	Store I
										C78 subsample	Broiler meat (chicken wings)	Raw	Lithuania	Store I
										C79 subsample	Broiler meat (chicken wings)	Raw	Lithuania	Store I
										C80 subsample	Broiler meat (chicken wings)	Raw	Lithuania	Store I
										C81	Broiler meat (chicken wings)	Raw	Lithuania	Store I
										C82 subsample	Broiler meat (chicken wings)	Raw	Lithuania	Store I
										C83 subsample	Broiler meat (chicken wings)	Raw	Lithuania	Store I
										C84 subsample	Broiler meat (chicken wings)	Raw	Lithuania	Store I
										C85 subsample	Broiler meat (chicken wings)	Raw	Lithuania	Store I
										C86	Broiler meat (chicken wings)	Raw	Lithuania	Store I
										C87 subsample	Broiler meat (chicken wings)	Raw	Lithuania	Store I
										C88 subsample	Broiler meat (chicken wings)	Raw	Lithuania	Store I
										C89 subsample	Broiler meat (chicken wings)	Raw	Lithuania	Store I
										C90 subsample	Broiler meat (chicken wings)	Raw	Lithuania	Store I
										C91	Broiler meat (chicken wings)	Raw	Lithuania	Store I
										C92 subsample	Broiler meat (chicken wings)	Raw	Lithuania	Store I
										C93 subsample	Broiler meat (chicken wings)	Raw	Lithuania	Store I
										C94 subsample	Broiler meat (chicken wings)	Raw	Lithuania	Store I
										C95 subsample	Broiler meat (chicken wings)	Raw	Lithuania	Store I
										C96	Broiler meat (chicken wings)	Raw	Lithuania	Store I
										C97 subsample	Broiler meat (chicken wings)	Raw	Lithuania	Store I
										C98 subsample	Broiler meat (chicken wings)	Raw	Lithuania	Store I

## Sheet: Table 2 Accession numbers
Supplementary material
European Nucleotide Archive (ENA) accession numbers
Study accession number: PRJEB37779 (secondary accession: ERP121109)
Isolate	Sample primary accession	Sample secondary accession	Illumina run accession	MinION run accession
A35-1	ERS4425123	(SAMEA6675587)	ERR4027016	N/A
A35.2-2	ERS4425124	(SAMEA6675588)	ERR4027017	N/A
A40.2-1	ERS4425125	(SAMEA6675589)	ERR4027018	ERR4027800
A41.2-1	ERS4425126	(SAMEA6675590)	ERR4027019	ERR4027801
C32.1-2	ERS4425127	(SAMEA6675591)	ERR4027020	N/A
C51-1	ERS4425128	(SAMEA6675592)	ERR4027021	ERR4027802
C51.2-2	ERS4425129	(SAMEA6675593)	ERR4027022	N/A
C56.1-1	ERS4425130	(SAMEA6675594)	ERR4027023	ERR4027803
C61-1	ERS4425131	(SAMEA6675595)	ERR4027024	ERR4027804
C66-1	ERS4425132	(SAMEA6675596)	ERR4027025	N/A
C71.1-1	ERS4425133	(SAMEA6675597)	ERR4027026	N/A
C76.1-1	ERS4425134	(SAMEA6675598)	ERR4027027	N/A
C76.1-2	ERS4425135	(SAMEA6675599)	ERR4027028	N/A
C81.1-1	ERS4425136	(SAMEA6675600)	ERR4027029	ERR4027805
C81.3-1	ERS4425137	(SAMEA6675601)	ERR4027030	N/A
C81.1-2	ERS4425138	(SAMEA6675602)	ERR4027031	N/A
C86.1-1	ERS4425139	(SAMEA6675603)	ERR4027032	ERR4027806
C86.1-2	ERS4425140	(SAMEA6675604)	ERR4027033	N/A
C86.3-1	ERS4425141	(SAMEA6675605)	ERR4027034	N/A
C91-2	ERS4425142	(SAMEA6675606)	ERR4027035	N/A
C96-1	ERS4425143	(SAMEA6675607)	ERR4027036	N/A
N/A = not applicable

## Sheet: Table 3 CGE results
Supplementary material
Short-read (Illumina) sequenced isolates
Results of bioinformatic analyses with Center for Genomic Epidemiology (CGE) tools
CGE tools used:
SPAdes 3.9 (default values, careful on) (FASTQ files used)
ResFinder 3.1 (acquired antimicrobial resistance genes, default values: threshold for %ID 90%, minimum length 60%) (FASTA files used)
VirulenceFinder 2.0 (Escherichia coli, default values: threshold for %ID 90%, minimum length 60%) (FASTA files used)
KmerFinder 3.1 (default, FASTA files used)
MLST 2.0 (multilocus sequence type configuration Escherichia coli #1 used first, if ST unidentified then #2 used) (FASTA files used)
PlasmidFinder 2.1 (database: Enterobacteriaceae, default values: threshold for minimum % identity 95%, minimum % coverage 60%) (FASTA files used)
pMLST 2.0 (FASTA files used)
Isolate	Product	Country of origin	MALDI-TOF MS	KmerFinder	MLST	VirulenceFinder	PlasmidFinder	pMLST sequence type	pMLST clonal complex	pMLST profile selected	Phenotype	ResFinder
												Aminoglycoside	Beta-lactam	Fluoroquinolone	Fosfomycin	MLS - Macrolide, Lincosamide & Streptogramin B	Phenicol	Rifampicin	Sulfonamide	Tetracycline	Trimethoprim
A40.2-1	Coriander	Malaysia	E. coli	E. coli	ST155	cma, gad, IpfA	IncFIB(AP001918), IncFIC(FII)	[F18:A-:B1]FIC4***	N/A****	IncF RST*****	ESBL	aph(3')-Ia, aph(3'')-Ib, aph(6)-Id	blaCTX-M-55, blaTEM-1B			mdf(A)	floR	ARR-2	sul2	tet(A)	dfrA14
A41.2-1	Coriander	Malaysia	E. coli	E. coli	ST479*	gad, IpfA	IncFIB(AP001918), p0111	[F-:A-:B76]	N/A	IncF RST	ESBL	aac(3)-IV, aadA5, aph(4)-Ia	blaCTX-M-65	oqxA, oqxB		mdf(A)	floR		sul1, sul2	tet(A)	dfrA17
C51-1	Raw broiler meat	Lithuania	E. coli	E. coli	ST189	astA, cif, eae, espA, espB, espF, espJ, gad, nleA, nleB, tir	IncI1-I(Gamma)	95	CC-9	IncI1 MLST	ESBL	aadA1, aadA2	blaSHV-12			mdf(A)	cmlA1		sul3	tet(A)
C51.2-2	Raw broiler meat	Lithuania	E. coli	E. fergusonii**	ST8330	cma, gad, mchF	ColpVC, IncB/O/K/Z, IncFIB(AP001918), IncFII, IncI2, IncX1	[F54:A-:B1]	N/A	IncF RST	ESBL+AmpC	aac(3)-IV, aadA1, ant(2'')-Ia, aph(3')-Ia, aph(3'')-Ib, aph(4)-Ia, aph(6)-Id	blaCMY-2, blaTEM-1B				catA1, floR		sul1, sul2	tet(B)
C56.1-1	Raw broiler meat	Lithuania	E. coli	E. coli	ST4994	air, astA, celb, eilA, gad, iha, iss	Col156, Col8282, ColpVC, IncI1-I(Gamma), IncI2(Delta)	36	CC-3	IncI1 MLST	ESBL		blaTEM-52C			mdf(A)
C61-1	Raw broiler meat	Lithuania	E. coli	E. coli	ST1011	cma, eilA, iroN, iss, mchF	IncFIB(AP001918), IncFII, IncI1-I(Gamma)	2	CC-2	IncI1 MLST	ESBL+AmpC	aadA2, aph(3'')-Ib, aph(6)-Id	blaCMY-2, blaTEM-1B			mdf(A)			sul2	tet(A)	dfrA12
C66-1	Raw broiler meat	Lithuania	E. coli	E. coli	ST423	gad, IpfA	IncFIB(pLF82), IncFII(pSE11), IncI1-I(Gamma)	95	CC-9	IncI1 MLST	ESBL	aadA1, aadA2	blaCARB-2, blaSHV-12			mdf(A)	cmlA1		sul3	tet(A)	dfrA16
C71.1-1	Raw broiler meat	Lithuania	E. coli	E. coli	ST1485	air, eilA, gad, iha, iroN, iss, IpfA, mchF, mcmA, tsh	IncB/O/K/Z, IncFIA, IncFIB(AP001918), IncFIC(FII), IncHI2, IncHI2A, p0111	[F18:A5:B1]FIC4***	N/A	IncF RST	ESBL	aadA1, aadA2, aph(3'')-Ib, aph(6)-Id	blaCMY-2, blaTEM-1B			mdf(A)	cmlA1		sul2, sul3	tet(A)	dfrA14
C76.1-1	Raw broiler meat	Lithuania	E. coli	E. coli	ST201	cma, gad, iroN, iss, IpfA	IncFIB(AP001918), IncFII(pCoo), IncI1-I(Gamma)	12	N/A	IncI1 MLST	ESBL+AmpC	aadA1	blaCMY-2, blaTEM-1B	qnrS1		mdf(A)	cmlA1		sul3	tet(A)	dfrA15
C76.1-2	Raw broiler meat	Lithuania	E. coli	E. coli	ST83*	astA, gad, iroN, iss, mchF, tsh	IncFIA, IncFIB(AP001918), IncI1-I(Gamma)	95	CC-9	IncI1 MLST	ESBL	aadA1, aadA2	blaSHV-12			mdf(A)	cmlA1		sul3	tet(A)
C81.1-1	Raw broiler meat	Lithuania	E. coli	E. coli	ST38	air, eilA, gad	Col156, IncFII(29), IncI1v	3	CC-3	IncI1 MLST	ESBL	aadA5	blaCTX-M-1			mdf(A)			sul2		dfrA17
C81.3-1	Raw broiler meat	Lithuania	E. coli	E. coli	ST1638	gad, iss	IncFIB(AP001918), IncFIC(FII), IncFII(pHN7A8), IncI1-I(Gamma), IncX1, Col(pHAD28)	12	N/A	IncI1 MLST	AmpC	aadA1, aadA2, aph(3'')-Ib, aph(6)-Id	blaCMY-2, blaTEM-1B	qnrB19		mdf(A)	cmlA1		sul3	tet(B)	dfrA8
C81.1-2	Raw broiler meat	Lithuania	E. coli	E. coli	ST641	etpD, gad, iss, IpfA	IncFIB(AP001918), IncFIB(pLF82), IncFII(pSE11), IncX1	[F72:A-:B-]******	N/A	IncF RST	ESBL+AmpC	aadA1, aadA2	blaCARB-2, blaCMY-2, blaTEM-1B	qnrS1		mdf(A)	cmlA1		sul3	tet(A)	dfrA16
C86.1-1	Raw broiler meat	Lithuania	E. coli	E. coli	ST641	etpD, gad, iss, IpfA	IncFIB(AP001918), IncFIB(pLF82), IncFII(29), IncFII(pSE11), IncX1	[F29:A-:B-]	N/A	IncF RST	ESBL+AmpC	aadA1, aadA3	blaCARB-2, blaCMY-2, blaTEM-1B	qnrS1		mdf(A)	cmlA1		sul3	tet(A)	dfrA16
C86.1-2	Raw broiler meat	Lithuania	E. coli	E. coli	ST38	air, eilA, gad, ireA	Col156, IncFII(29), IncI1-I(Gamma)	3	CC-3	IncI1 MLST	ESBL	aadA1, aadA5, aph(3'')-Ib, aph(6)-Id	blaCTX-M-1			mdf(A)	floR		sul1, sul2	tet(A)	dfrA17
C91-2	Raw broiler meat	Lithuania	E. coli	E. coli	ST117	celb, gad, ireA, iroN, iss, IpfA, mchB, mchC, mchF, pic	ColpVC, IncB/O/K/Z, IncFIB(AP001918), IncFIC(FII), IncFII(29)	[F18:A-:B1]FIC4; multiple perfect hits for IncFII: IncFII29, IncFII18	N/A	IncF RST	AmpC	aadA1, aph(3'')-Ib, aph(6)-Id	blaCMY-2, blaTEM-1B			mdf(A)			sul1, sul2	tet(A)	dfrA8
C96-1	Raw broiler meat	Lithuania	E. coli	E. coli	ST88	gad, iss, IpfA	IncFII(29), IncI1-I(Gamma)	12	N/A	IncI1 MLST	AmpC	aadA1, aph(3'')-Ib, aph(6)-Id	blaCMY-2, blaTEM-1B			mdf(A), mph(B)	catA1		sul1, sul2		dfrA1, dfrA8
A35-1	Chili pepper	Malaysia	K. pneumoniae	K. pneumoniae	ST307		IncFIB(K), IncFII(K)	[K7:A-:B-]	N/A	IncF RST	ESBL	aac(3)-IIe, aac(6')-Ib-cr, aph(3'')-Ib, aph(6)-Id	blaCTXM-15,blaOXA-1, blaSHV-28, blaTEM-1B	aac(6')-Ib-cr, oqxA, oqxB, qnrB1	fosA		catB3		sul2	tet(A)	dfrA14
A35.2-2	Chili pepper	Malaysia	K. pneumoniae	K. pneumoniae	ST101		IncFIB(K), IncFII(pK91)	[K9:A-:B-]	N/A	IncF RST	AmpC		blaDHA-1, blaSHV-28	oqxA, oqxB, qnrS1	fosA				sul1	tet(A)	dfrA1
C32.1-2	Frozen turkey ligament	Poland	K. pneumoniae	K. pneumoniae	ST307		IncFIB(K), IncFII(K)	[K7:A-:B-]	N/A	IncF RST	ESBL	aac(3)-IIa, aac(6')-Ib-cr, aph(3'')-Ib, aph(6)-Id	blaCTXM-15,blaOXA-1, blaSHV-28, blaTEM-1B	aac(6')-Ib-cr, oqxA, oqxB, qnrB1	fosA		catB3		sul2	tet(A)	dfrA14
C86.3-1	Raw broiler meat	Lithuania	K. pneumoniae	K. pneumoniae	ST37		IncFIA(HI1), IncR	[F-:A13:B-]	N/A	IncF RST	ESBL	aac(3)-IId, aph(3'')-Ib, aph(6)-Id	blaCTX-M-15, blaSHV-81, blaTEM-1B	oqxA, oqxB	fosA				sul2		dfrA14
* Escherichia coli #2
** Identified as E. coli with SpeciesFinder 1.2
*** pMLST tool recognizes IncFII as part of IncFIC template -> no IncFII replicon actually present in the isolate
**** N/A = not available, ***** RST = replicon sequence typing
****** PlasmidFinder with minimum values identifies IncFII replicons with <95% identity which explains RST result with IncFII
MALDI-TOF MS = matrix-assisted laser desorption ionization–time of flight mass spectrometry
MLST = multilocus sequence type
pMLST = plasmid multilocus sequence type
E. coli = Escherichia coli
K. pneumoniae = Klebsiella pneumoniae
E. fergusonii = Escherichia fergusonii
